# Supplementary material for: Translation and Cross-Cultural Adaptation of the Toronto Extremity Salvage Score (TESS) for Latin American Spanish–Speaking Patients With Limb Sarcoma: Latin American Spanish TESS Adaptation
Source: Int J Surg Oncol. 2024 Nov 6;2024:7887845. doi: 10.1155/2024/7887845 (PMC11561176; doi:10.1155/2024/7887845)
Supplement: Supporting Information — Additional supporting information can be found online in the Supporting Information section. [file 7887845.f1.zip]

Archive with 2 entries (2 files):
- TESS_LE_Spanish.pdf
- TESS_UE_Spanish.pdf
